# Supplementary material for: The Role of Crosslinker Content of Positively Charged NIPAM Nanogels on the In Vivo Toxicity in Zebrafish
Source: Pharmaceutics. 2023 Jul 7;15(7):1900. doi: 10.3390/pharmaceutics15071900 (PMC10383542; doi:10.3390/pharmaceutics15071900)
Supplement: Supplementary file 1 [file pharmaceutics-15-01900-s001.zip]

Archive with 1 entries (1 files):
- pharmaceutics-2452643-supplementary.pdf
